# Supplementary material for: The genome of the endangered Macadamia jansenii displays little diversity but represents an important genetic resource for plant breeding
Source: Plant Direct. 2021 Dec 14;5(12):e364. doi: 10.1002/pld3.364 (PMC8671617; doi:10.1002/pld3.364)
Supplement: Supplementary file 2 — Table S4: Location of cyanogenic genes on pseudo‐molecule (based on blastp results) [file PLD3-5-e364-s002.xlsx]

## Sheet: Table S4
Table S4: Location of cyanogenic genes on pseudo-molecule (based on blastp results)
Sr. No.	Cyanogenic glycoside pathway genes	Reference sequence used	Potential candidate genes in M. jansneii (Blast hits)	Location on chromosome
1	CYP71	XM_042620841.1 (M.integrifolia)	1	Chr 9
2	CYP79	XM_042639985.1 (M.integrifolia)	5	Chr 1, 6,7
3	UGT85	NM_102086.3 (A. thaliana)	3	Chr 8, 12
4	β-glucosidase	XM_042624665.1 (M.integrifolia)	2	Chr 9
	Total genes = 11

## Sheet: 1_CYP71
Hit	Chromosome	Note	percentage of identical matches	alignment length	number of mismatches	number of gap openings	start of alignment in query	end of alignment in query	start of alignment in subject	end of alignment in subject	evalue	bitscore
ANN23393-RA	Scaffold_9	Similar to CYP71B10: Cytochrome P450 71B10 (Arabidopsis thaliana OX=3702)	99.693	1304	4	0	1	1304	1	1304	0	2386

## Sheet: 2_CYP79
Hit	Chromosome	Region	Note	E-value	Score	Bit score	HSP start	HSP end	HSP length	Query start	Query end	%Identity	%Positive
ANN19089-RA	Scaffold_7	join(24705098..24706120,24706213..24706848)	Similar to CYP79A2: Phenylalanine N-monooxygenase (Arabidopsis thaliana OX=3702)	0	1646	638.65	76	550	475	49	528	62.86	78.22
ANN19357-RA	Scaffold_7	complement(join(36790401..36790635,36790650..36791035,36791853..36792875))	Similar to CYP79A2: Phenylalanine N-monooxygenase (Arabidopsis thaliana OX=3702)	0	1622	629.4	76	545	470	49	528	62.29	77.5
ANN19356-RA	Scaffold_7	complement(join(36741461..36742093,36742685..36743707))	Similar to CYP79A2: Phenylalanine N-monooxygenase (Arabidopsis thaliana OX=3702)	0	1608	624.01	76	549	474	49	528	61.75	76.09
ANN01889-RA	Scaffold_1	join(60283096..60284160,60285444..60286073)	Similar to CYP79A2: Phenylalanine N-monooxygenase (Arabidopsis thaliana OX=3702)	0	1630	632.48	82	563	482	51	529	61.65	77.53
ANN30346-RA	Scaffold_6	complement(join(49244685..49245317,49245416..49246486,49247198..49247206))	Similar to CYP79A68: Tryptophan N-monooxygenase CYP79A68 (Prunus mume OX=102107)	0	1583	614.38	91	567	477	49	527	61.54	76.51

## Sheet: 3_UGT85
Hit	Chromosome	Region	Note	E-value	Score	Bit score	HSP start	HSP end	HSP length	Query start	Query end	%Identity	%Positive
ANN27116-RA	Scaffold_12	complement(join(13258679..13259622,13259715..13260264))	Similar to UGT85A24: 7-deoxyloganetin glucosyltransferase (Gardenia jasminoides OX=114476)	0	1609	624.39	15	490	476	1	479	64.72	81.21
ANN06413-RA	Scaffold_8	join(43581475..43581988,43582072..43583009)	Similar to UGT85A24: 7-deoxyloganetin glucosyltransferase (Gardenia jasminoides OX=114476)	0	1608	624.01	9	481	473	7	481	61.97	79.62
ANN06401-RA	Scaffold_8	complement(join(43421154..43421446,43422586..43423458,43424730..43425243))	Similar to UGT85A24: 7-deoxyloganetin glucosyltransferase (Gardenia jasminoides OX=114476)	0	1457	565.84	6	459	454	5	458	61.84	79.17

## Sheet: 4_BGLU
Hit	Chromosome	Region	Note	percentage of identical matches	alignment length	number of mismatches	number of gap openings	start of alignment in query	end of alignment in query	start of alignment in subject	end of alignment in subject	evalue	bitscore
ANN22839-RA	Scaffold_9	join(13315441..13320877)	Similar to BGLU11: Beta-glucosidase 11 (Arabidopsis thaliana OX=3702)	95.724	304	7	1	152	449	374	677	1.92e-136	484
ANN22836-RA	Scaffold_9	join(13239770..13245391)	Similar to BGLU12: Beta-glucosidase 12 (Oryza sativa subsp. indica OX%3D39946)	96.629	89	3	0	361	449	352	440	2.87e-35	148
