# Supplementary material for: The genome of the endangered Macadamia jansenii displays little diversity but represents an important genetic resource for plant breeding
Source: Plant Direct. 2021 Dec 14;5(12):e364. doi: 10.1002/pld3.364 (PMC8671617; doi:10.1002/pld3.364)
Supplement: Supplementary file 3 — Table S5: Location of fatty acid genes on pseudo‐molecules (based on blastp results) [file PLD3-5-e364-s001.xlsx]

## Sheet: Table S5
Table S5: Location of fatty acid genes on pseudo-molecules (based on blastp results)
Sr. No.	Fatty acid pathway genes	Reference sequence used	Potential candidate genes in M. jansenii	Location on chromosome
1	FATA	NM_113415.4 (A. thaliana)	3	Chr 1, 2
2	FATB	AT1G08510 (A. thaliana)	2	Chr 5, 12
3	SAD	AK230443.1 (A. thaliana)	5	Chr 1, 8
4	KAS	KJ910302.1 (Vernicia fordii)	2	Chr 12, 14
	Total genes= 12

## Sheet: 1_FATA
Hits for FATA gene	Chromosome	Region	Note	E-value	Score	Bit score	HSP start	HSP end	HSP length	Query start	Query end	%Identity	%Positive
ANN14753-RA	Scaffold_2	complement(join(21212188..21212466,21212920..21213012,21213138..21213225,21213966..21214061,21215888..21215995,21216102..21216235,21217158..21217529))	Similar to FATA2: Oleoyl-acyl carrier protein thioesterase 2, chloroplastic (Arabidopsis thaliana OX=3702)	3.23e-150	1102	429.1	77	386	310	64	359	66.35	79.17
ANN14755-RA	Scaffold_2	complement(join(21248388..21248666,21249600..21249668,21249772..21249859,21250670..21250765,21251772..21251879,21251983..21252113,21255900..21256274))	Similar to FATA2: Oleoyl-acyl carrier protein thioesterase 2, chloroplastic (Arabidopsis thaliana OX=3702)	4.98e-140	1034	402.9	81	380	300	67	361	63.7	75.91
ANN00816-RA	Scaffold_1	join(38383279..38383650,38384838..38384971,38385068..38385175,38385270..38385365,38386296..38386383,38386485..38386553,38387490..38387768)	Similar to FATA2: Oleoyl-acyl carrier protein thioesterase 2, chloroplastic (Arabidopsis thaliana OX=3702)	2.48e-137	1016	395.97	75	378	304	64	359	62.75	76.47

## Sheet: 2_FATB
Hits for FATB gene	Chromosome	Region	Note	E-value	Score	Bit score	HSP start	HSP end	HSP length	Query start	Query end	%Identity	%Positive
ANN03124-RA	Scaffold_5	join(31927449..31927955,31928086..31928219,31929496..31929609,31929742..31929913,31930013..31930081,31930649..31930918)	Similar to FATB1: Palmitoyl-acyl carrier protein thioesterase, chloroplastic (Gossypium hirsutum OX=3635)	0	1455	565.07	1	405	405	1	402	71.15	82.89
ANN27858-RA	Scaffold_12	complement(join(35482925..35483185,35484125..35484193,35484294..35484525,35484616..35484729,35485828..35485961,35486090..35486590))	Similar to FATB1: Palmitoyl-acyl carrier protein thioesterase, chloroplastic (Gossypium hirsutum OX=3635)	0	1371	532.72	41	420	380	37	402	70.73	82.64

## Sheet: 3_SAD
Hits for SAD gene	Chromosome	Region	Note	E-value	Score	Bit score	HSP start	HSP end	HSP length	Query start	Query end	%Identity	%Positive
ANN00492-RA	Scaffold_1	complement(join(25364922..25365504,25369955..25370079))	Similar to Stearoyl-[acyl-carrier-protein] 9-desaturase, chloroplastic (Ricinus communis OX=3988)	7.35e-112	838	327.4	1	210	210	1	215	74.54	83.8
ANN06688-RA	Scaffold_8	complement(join(48389677..48390243,48390329..48390825,48393185..48393689,48393773..48394390))	Similar to S-ACP-DES6: Stearoyl-[acyl-carrier-protein] 9-desaturase 6, chloroplastic (Arabidopsis thaliana OX=3702)	4.87e-169	1262	490.73	57	371	315	68	380	72.06	84.76
ANN06689-RA	Scaffold_8	complement(join(48407071..48407637,48407793..48408410))	Similar to S-ACP-DES6: Stearoyl-[acyl-carrier-protein] 9-desaturase 6, chloroplastic (Arabidopsis thaliana OX=3702)	0	1312	509.99	57	392	336	68	399	71.13	83.93
ANN06690-RA	Scaffold_8	complement(join(48414534..48415100,48415226..48415843))	Similar to S-ACP-DES6: Stearoyl-[acyl-carrier-protein] 9-desaturase 6, chloroplastic (Arabidopsis thaliana OX=3702)	0	1309	508.83	57	392	336	68	399	71.13	83.63
ANN06691-RA	Scaffold_8	join(48435456..48436076,48436456..48437022)	Similar to S-ACP-DES6: Stearoyl-[acyl-carrier-protein] 9-desaturase 6, chloroplastic (Arabidopsis thaliana OX=3702)	1.25e-175	1274	495.35	42	395	354	50	401	66.29	80.62

## Sheet: 4_KAS
Hits for KAS gene	Chromosome	Region	Note	E-value	Score	Bit score	HSP start	HSP end	HSP length	Query start	Query end	%Identity	%Positive
ANN28335-RA	Scaffold_12	join(45061775..45062162,45062728..45062930,45063012..45063215,45063839..45063949,45064054..45064149,45064629..45064674,45064770..45064849,45065551..45065619,45065736..45065820,45070669..45070823,45070913..45071005)	Similar to KAS2: 3-oxoacyl-[acyl-carrier-protein] synthase II, chloroplastic (Arabidopsis thaliana OX=3702)	0	1553	602.82	2	493	492	4	470	70.33	80.08
ANN11231-RA	Scaffold_14	join(44361404..44361791,44362323..44362525,44362603..44362806,44363212..44363322,44363430..44363529,44363994..44364142,44364825..44364893,44365012..44365096,44365859..44366013,44366102..44366182,44368538..44368630,44369410..44369445,44373972..44374031,44374811..44374923,44375716..44375779)	Similar to KAS2: 3-oxoacyl-[acyl-carrier-protein] synthase II, chloroplastic (Arabidopsis thaliana OX=3702)	0	1574	610.91	2	616	615	4	541	62.93	71.06
